# Supplementary material for: Photoresponse Dimensionality of Organic Field-Effect Transistor
Source: Materials (Basel). 2021 Dec 6;14(23):7465. doi: 10.3390/ma14237465 (PMC8659143; doi:10.3390/ma14237465)
Supplement: Supplementary file 1 [file materials-14-07465-s001.zip]

Archive with 1 entries (1 files):
- materials-1465867-supplementary.opj
